# Supplementary material for: PI16 attenuates response to sorafenib and represents a predictive biomarker in hepatocellular carcinoma
Source: Cancer Med. 2020 Aug 10;9(19):6972–83. doi: 10.1002/cam4.3331 (PMC7541153; doi:10.1002/cam4.3331)
Supplement: Supplementary file 7 — Table S1 [file CAM4-9-6972-s007.xlsx]

## Sheet: Sheet1
Gene list
PI16
PNCK
BCHE
C6orf176
ADRA1A
KIF14
LGALS7B
LOC286467
SIX2
WIF1
GPM6A
DPP6
CST4
CEND1
SLC8A2
KRT4
LOC440905
COMP
P2RX2
EN2
HBB
MAGEA12
ALB
GJB4
KIF26B
HSPB6
HSPB8
AKR1B10
SLC18A3
CRYAB
TRIM72
KIF18B
NEFM
OTX1
SCUBE1
SH3GL3
SMPX
NEB
SKA3
TBX4
UBE2C
CAMK2A
EPHA6
CA10
MAGEA6
HMGCLL1
ATP6V0D2
ACSL6
FOXD1
CASQ2
PYGM
PRAME
KRT23
TPX2
MAGEA2
ZIC2
FIGF
PAEP
UCA1
PLAC9
NEFL
MAGEA3
ACAN
CSAG1
IQGAP3
PHGR1
COL9A1
ZIC5
LGALS7
C1orf182
CA4
TNFSF11
LYVE1
KRT20
TERT
SLITRK2
TPTE
FXYD1
CCDC78
ADAMTS18
SLC28A3
SLCO1B3
PLK1
HSPB3
MYBL2
CHST4
LMOD1
ASPA
ASPHD1
SGCG
SCGB2A1
TROAP
RXRG
SFRP5
NECAB1
CYP2W1
HJURP
ADH1B
C8orf84
PCP4
KIF20A
CST2
HOXC6
